# Supplementary material for: Coordinated Regulation of ATF2 by miR-26b in γ-Irradiated Lung Cancer Cells
Source: PLoS One. 2011 Aug 25;6(8):e23802. doi: 10.1371/journal.pone.0023802 (PMC3161999; doi:10.1371/journal.pone.0023802)
Supplement: Table S1 — List of selected microRNAs from H1299 cells. (XLSX) [file pone.0023802.s001.xlsx]

## Sheet: Table S1
	Supplementary Table S1. List of miRNAs significantly changed in their expressions upon ionizing radiation.
	miRNA		Log2[Expression level]	Log2[Activation Fold Change]	ANOVA -ln(p value)
	Up-regulated miRNA	miR-183	5.6	1.5	17.0657
		miR-191*	3.1	1.5	2.03965
		miR-128b	8.4	1.2	17.8256
		miR-188	4.8	1.2	3.59569
		miR-503	5.1	1.2	6.92203
		miR-362	6.9	1.1	10.5852
		miR-15b	11.3	0.8	2.30582
		miR-24	11.5	0.8	3.71185
		miR-422a	7.9	0.8	9.32508
		miR-128a	8.2	0.7	9.49539
		miR-148b	6.7	0.7	8.88676
		miR-151	7.6	0.7	8.18624
		miR-181d	8.6	0.7	5.73313
		miR-185	7.1	0.7	7.67364
		miR-191	10.7	0.7	4.19228
		miR-361	7.8	0.7	7.0704
		miR-99b	7.4	0.7	4.21259
		miR-105	5.3	0.6	4.52917
		miR-107	11.1	0.6	5.06755
		miR-132	6	0.6	10.5016
		miR-136	6.1	0.6	6.50344
		miR-182	8.7	0.6	4.68871
		miR-194	5.3	0.6	4.73887
		miR-500	5.4	0.6	5.2243
		miR-320	9.2	0.5	6.10358
		miR-330	5.7	0.5	2.72273
		miR-422b	8.7	0.5	4.5724
		miR-30c	10	0.4	6.64379
		miR-452	5.7	0.4	2.78062
		miR-103	11	0.3	1.33369
	Down-regulated miRNA	miR-494	8.8	-4.1	12.2904
		miR-374	6.6	-3.2	13.128
		miR-450	3.9	-2.8	6.93913
		miR-98	6.5	-2.5	7.96544
		miR-34b	4	-2.3	3.9524
		miR-29c	8.4	-2.1	16.2741
		miR-424	6.3	-2.1	8.54663
		miR-365	5.1	-1.8	7.73984
		miR-126*	3.2	-1.7	4.052
		miR-324_5p	3.8	-1.5	4.59836
		miR-9	6	-1.5	15.2333
		miR-491	8.4	-1.4	9.29087
		miR-213	3.2	-1.3	2.46577
		miR-101	5.2	-1.1	4.52635
		miR-10b	8.6	-1	13.5051
		miR-186	7.2	-1	12.5647
		let-7e	10.4	-0.9	7.44766
		let-7f	12	-0.9	7.33817
		miR-7	8	-0.9	8.20444
		let-7d	11.7	-0.8	2.68929
		let-7b	10.3	-0.7	3.07163
		miR-196b	5.7	-0.7	6.8016
		miR-20a	9.8	-0.6	5.58276
		miR-26b	9.9	-0.5	6.17856
		miR-96	5.6	-0.4	2.44783
		miR-99a	10.8	-0.4	5.11144
