# Supplementary material for: Coordinated Regulation of ATF2 by miR-26b in γ-Irradiated Lung Cancer Cells
Source: PLoS One. 2011 Aug 25;6(8):e23802. doi: 10.1371/journal.pone.0023802 (PMC3161999; doi:10.1371/journal.pone.0023802)
Supplement: Table S2 — Selected mRNA:microRNA pairs of the MAPK signaling pathway based on the enrichment analysis. (XLSX) [file pone.0023802.s002.xlsx]

## Sheet: Sheet1
	Supplementary Table S2. List of IR-responsive miRNAs and their target mRNAs in MAPK signaling pathway.
	miRNA		ANOVA -ln(p-value)	Target mRNA	ANOVA -ln(p-value)	Pearson correlation (r2)
	Up-regulated miRNA	miR-103	1.33369	MEF2D	4.25085	-0.718
		miR-107	2.03346	MEF2D	4.25085	-0.617
		miR-128a	2.70308	PPARG	2.40894	-0.452
		miR-128b	3.14012	PPARG	2.40894	-0.397
		miR-15b	2.30582	MAP2K3	4.99254	-0.479
				MKNK1	2.4437	-0.948
		miR-182	2.84055	MEF2D	4.25085	-0.774
				RPS6KA1	2.17393	-0.42
		miR-503	2.36647	MAP2K2	4.58232	-0.411
	Down-regulated miRNA	let-7b	3.07163	PAK1	2.74473	-0.434
				MYC	8.18349	-0.405
		let-7d	2.68929	MAP3K7IP2	2.35655	-0.837
				NRG1	2.08092	-0.528
				TGFBR1	1.91009	-0.535
		let-7e	3.43588	MAP3K7IP2	2.35655	-0.592
				MYC	8.18349	-0.394
		let-7f	3.571	PAK1	2.74473	-0.42
		miR-101	2.09152	FOS	2.13077	-0.569
		miR-7	3.64839	FOS	2.13077	-0.491
				PTK2	5.25606	-0.941
		miR-186	4.54914	PTK2	5.25606	-0.941
		miR-20a	3.16912	MAP3K5	4.61636	-0.984
		miR-26b	1.57123	ATF2	7.71057	-0.575
				MAP3K7IP2	2.35655	-0.593
				MKNK2	5.49308	-0.567
				PAK2	1.6925	-0.542
		miR-324	1.80645	MAP3K14	4.74649	-0.552
		miR-365	3.30886	ETS1	3.39794	-0.59
				TGFB3	1.4828	-0.65
		miR-9	3.6941	ETS1	3.39794	-0.461
				MKNK2	5.49308	-0.67
				NFKB1	2.52288	-0.473
				PAK2	1.6925	-0.594
				PAK4	2.49485	-0.64
				SHC1	2.79588	-0.705
